# Supplementary material for: A Preliminary Study on the Abnormal Deaths and Work Burden of Chinese Physicians: A Mixed Method Analysis and Implications for Smart Hospital Management
Source: Front Public Health. 2022 Jan 4;9:803089. doi: 10.3389/fpubh.2021.803089 (PMC8764251; doi:10.3389/fpubh.2021.803089)
Supplement: Supplementary file 3 [file Data_Sheet_3.XLSX]

## Sheet: annex
ID	Classification of cause of death	Time of death	Age (years)	Gender	Province	Levels of hospital	Department	Medical title	Education background	Cause of death
1	Death from overwork	2008	44	M	Guangdong	Tertiary	Surgical	NA	NA	NA
2	Death from overwork	2010	55	M	Taiwan	Tertiary	Internal Medicine	NA	NA	NA
3	Death from overwork	2010	41	M	Taiwan	Tertiary	Surgical	NA	NA	NA
4	Death from overwork	2012	NA	M	Shanghai	Tertiary	Anesthesiology	NA	NA	NA
5	Death from overwork	2012	31	M	Zhejiang	Tertiary	Anesthesiology	NA	NA	NA
6	Death from overwork	2012	35	M	Anhui	Tertiary	Orthopedics	Attending	Doctoral Degree	Heart attack
7	Death from overwork	2013	29	M	Shanghai	Tertiary	Anesthesiology	NA	NA	NA
8	Death from overwork	2013	NA	NA	Guangdong	Secondary	Anesthesiology	NA	NA	NA
9	Death from overwork	2013	50	F	Jiangsu	Tertiary	Internal Medicine	Associate of Chief	Master’s Degree	Undiagnosed
10	Death from overwork	2013	35	M	Anhui	Tertiary	Surgical	NA	NA	NA
11	Death from overwork	2013	49	M	Beijing	Secondary	Emergency	NA	NA	NA
12	Death from overwork	2013	49	M	Beijing	Tertiary	Surgical	Chief	Doctoral Degree	Cerebral hemorrhage
13	Death from overwork	2014	32	M	Shanghai	Tertiary	Surgical	NA	NA	NA
14	Death from overwork	2014	32	M	Anhui	Tertiary	Anesthesiology	Attending	Doctoral Degree	Undiagnosed
15	Death from overwork	2014	34	M	Beijing	Tertiary	Anesthesiology	NA	NA	NA
16	Death from overwork	2014	38	M	Jiangsu	Tertiary	Anesthesiology	NA	NA	NA
17	Death from overwork	2014	47	M	Liaoning	Tertiary	Anesthesiology	NA	NA	NA
18	Death from overwork	2014	42	M	Shenzhen	Tertiary	Anesthesiology	NA	NA	NA
19	Death from overwork	2014	31	M	Fujian	Tertiary	Surgical	NA	NA	NA
20	Death from overwork	2014	40	M	Fujian	Tertiary	Anesthesiology	NA	NA	NA
21	Death from overwork	2014	38	M	Zhejiang	Tertiary	Surgical	NA	NA	NA
22	Death from overwork	2014	48	M	Beijing	Tertiary	Internal Medicine	NA	NA	Undiagnosed
23	Death from overwork	2014	51	M	Shandong	Tertiary	Surgical	NA	NA	NA
24	Death from overwork	2014	55	M	Beijing	Secondary	Surgical	NA	NA	NA
25	Death from overwork	2014	55	M	Beijing	Tertiary	Surgical	Chief	Doctoral Degree	Heart attack
26	Death from overwork	2014	40	M	Beijing	Secondary	Anesthesiology	NA	NA	NA
27	Death from overwork	2014	48	M	Beijing	Tertiary	Orthopedics	Associate of Chief	Doctoral Degree	Heart attack
28	Death from overwork	2014	36	M	Zhejiang	Tertiary	Anesthesiology	NA	NA	NA
29	Death from overwork	2014	38	M	Jiangsu	Secondary	Surgical	NA	NA	NA
30	Death from overwork	2014	53	M	Beijing	Tertiary	Orthopedics	Chief	Doctoral Degree	Undiagnosed
31	Death from overwork	2014	42	M	Beijing	Tertiary	Anesthesiology	Associate of Chief	Doctoral Degree	Cerebral hemorrhage
32	Death from overwork	2015	47	M	Guangdong	Tertiary	Orthopedics	Chief	Doctoral Degree	Cerebral hemorrhage
33	Death from overwork	2015	55	M	Hunan	Tertiary	Internal Medicine	NA	NA	NA
34	Death from overwork	2015	50	M	Shandong	Secondary	Internal Medicine	NA	NA	NA
35	Death from overwork	2015	26	F	Zhejiang	Tertiary	Anesthesiology	Intern	Bachelor Degree	Undiagnosed
36	Death from overwork	2015	28	NA	Shaanxi	Tertiary	Emergency	NA	NA	NA
37	Death from overwork	2015	28	M	Shanxi	Tertiary	Psychiatric	Resident	Master’s Degree	Undiagnosed
38	Death from overwork	2015	26	F	Zhejiang	Secondary	Anesthesiology	NA	NA	NA
39	Death from overwork	2015	32	F	Hunan	Tertiary	Anesthesiology	Attending	Bachelor Degree	Undiagnosed
40	Death from overwork	2015	48	M	Beijing	Tertiary	Surgical	Associate of Chief	Bachelor Degree	Undiagnosed
41	Death from overwork	2015	51	M	Fujian	Tertiary	Pediatrics	Chief	Doctoral Degree	Cerebral hemorrhage
42	Death from overwork	2015	43	M	Beijing	Tertiary	Emergency	Chief	Doctoral Degree	Heart attack
43	Death from overwork	2015	31	M	Henan	Tertiary	ICU	Resident	Doctoral Degree	Heart attack
44	Death from overwork	2015	53	M	Hubei	Tertiary	Internal Medicine	Chief	Master’s Degree	Myocardial infarction
45	Death from overwork	2015	45	M	Henan	Secondary	Orthopedics	Associate of Chief	Master’s Degree	Cerebral hemorrhage
46	Death from overwork	2015	51	M	Beijing	Tertiary	Orthopedics	Associate of Chief	Doctoral Degree	Heart attack
47	Death from overwork	2015	48	F	Zhejiang	Tertiary	Oral cavity	Chief	Doctoral Degree	Cerebral hemorrhage
48	Death from overwork	2015	37	M	Henan	Tertiary	Surgical	Intern	Bachelor Degree	Undiagnosed
49	Death from overwork	2016	45	F	Liaoning	Tertiary	Pathology Room	Associate of Chief	Master’s Degree	Heart attack
50	Death from overwork	2016	34	M	Beijing	Tertiary	Anesthesiology	Intern	Bachelor Degree	Undiagnosed
51	Death from overwork	2016	35	M	Anhui	Secondary	Orthopedics	Attending	Bachelor Degree	Undiagnosed
52	Death from overwork	2016	25	M	Fujian	Tertiary	Surgical	Resident	Bachelor Degree	Undiagnosed
53	Death from overwork	2016	45	M	Guangdong	Tertiary	Orthopedics	Chief	Doctoral Degree	Undiagnosed
54	Death from overwork	2016	49	M	Shanghai	Tertiary	Chinese Medicine	Chief	Doctoral Degree	Undiagnosed
55	Death from overwork	2016	45	M	Anhui	Tertiary	Surgical	Associate of Chief	Master’s Degree	Heart attack
56	Death from overwork	2016	43	M	Fujian	Tertiary	Internal Medicine	Associate of Chief	Master’s Degree	Heart attack
57	Death from overwork	2016	40	M	Fujian	Tertiary	Internal Medicine	Chief	Doctoral Degree	Heart attack
58	Death from overwork	2017	27	M	Xinjiang	Secondary	Anesthesiology	NA	NA	Undiagnosed
59	Death from overwork	2017	39	M	Hebei	Secondary	Internal Medicine	NA	NA	Undiagnosed
60	Death from overwork	2017	25	M	Jiangsu	Secondary	Surgical	Intern	NA	Undiagnosed
61	Death from overwork	2017	37	M	Guangxi	Tertiary	Orthopedics	Attending	Doctoral Degree	Heart attack
62	Death from overwork	2017	30	M	Guangxi	Tertiary	Anesthesiology	Intern	NA	Undiagnosed
63	Death from overwork	2017	34	M	Sichuan	Tertiary	Critical Care Medicine	Attending	NA	NA
64	Death from overwork	2017	34	F	Guangdong	Tertiary	Internal Medicine	Attending	Doctoral Degree	Undiagnosed
65	Death from overwork	2017	37	M	Shandong	Tertiary	Surgical	Associate of Chief	Master’s Degree	Undiagnosed
66	Death from overwork	2017	44	M	Zhejiang	Tertiary	Orthopedics	Associate of Chief	Doctoral Degree	Heart attack
67	Death from overwork	2017	26	M	Zhejiang	Tertiary	Anesthesiology	Intern	Bachelor Degree	Undiagnosed
68	Death from overwork	2017	32	M	Jiangxi	Tertiary	Orthopedics	Attending	Doctoral Degree	Heart attack
69	Death from overwork	2017	44	M	Sichuan	Tertiary	Internal Medicine	Chief	Doctoral Degree	Undiagnosed
70	Death from overwork	2017	36	M	Henan	Secondary	Surgical	Attending	NA	Undiagnosed
71	Death from overwork	2017	41	M	Xizang	Tertiary	Oncology	Associate of Chief	NA	Undiagnosed
72	Death from overwork	2017	30	M	Henan	Tertiary	Anesthesiology	Attending	NA	Undiagnosed
73	Death from overwork	2017	34	M	Zhejiang	Tertiary	Chinese and Western Medicine	Attending	NA	Heart attack
74	Death from overwork	2018	NA	M	Qinghai	Tertiary	Surgical	Attending	NA	Heart attack
75	Death from overwork	2019	NA	NA	Zhejiang	Tertiary	NA	Intern	NA	Heart attack
76	Death from overwork	2019	59	M	Beijing	Tertiary	Surgical	Chief	NA	Heart attack
77	Death from overwork	2019	27	M	Zhejiang	Tertiary	Radiotherapy Center	Attending	NA	Heart attack
78	Death from overwork	2019	44	M	Sichuan	Tertiary	NA	Attending	NA	Heart attack
79	Death from overwork	2019	40	M	Sichuan	Tertiary	Department of Experimental Medicine	Attending	Doctoral Degree	Myocardial infarction
80	Death from overwork	2019	51	M	Hubei	Tertiary	Information Section	Attending	NA	NA
81	Death from overwork	2019	41	M	Tianjin	Tertiary	Urology	Chief	Doctoral Degree	Cerebral hemorrhage
82	Death from overwork	2019	41	F	Zhejiang	Tertiary	Dermatology	Attending	NA	NA
83	Death from overwork	2019	50	M	Guangdong	Tertiary	Surgical	Chief	NA	Cancer
84	Death from overwork	2019	48	M	Henan	Tertiary	Breast	Associate of Chief	NA	Myocardial infarction
85	Death from overwork	2019	32	M	Beijing	Tertiary	Ophthalmology	Resident	Doctoral Degree	NA
86	Death from overwork	2019	56	M	Sichuan	Tertiary	NA	Chief	NA	NA
87	Death from overwork	2019	31	M	Hunan	Tertiary	Department of Experimental Medicine	Attending	Doctoral Degree	NA
88	Death from overwork	2019	31	F	Liaoning	Tertiary	Dermatology	Attending	NA	NA
89	Death from overwork	2019	49	M	Shanghai	Tertiary	Surgical	Chief	Doctoral Degree	Fulminant myocarditis
90	Death from overwork	2019	30	M	Shanghai	NA	NA	Attending	Doctoral Degree	NA
91	Death from overwork	2019	57	M	Beijing	Tertiary	Internal Medicine	Chief	NA	NA
92	Death from overwork	2019	38	M	Shanghai	Tertiary	Internal Medicine	Attending	NA	NA
93	Death from overwork	2019	45	M	Hubei	Tertiary	NA	Chief	NA	NA
94	Death from overwork	2019	30	M	Shanghai	Tertiary	Anesthesiology	Resident	NA	NA
95	Death from overwork	2019	55	M	Guangdong	NA	National Health Commission	Associate of Chief	NA	Heart attack
96	Death from overwork	2019	41	M	Fujian	Tertiary	Orthopedics	Associate of Chief	NA	Cancer
97	Death from overwork	2019	51	M	Shandong	Tertiary	Internal Medicine	Associate of Chief	NA	Heart attack
98	Death from overwork	2019	39	M	Shanghai	Tertiary	Radiotherapy	Attending	NA	NA
99	Death from overwork	2019	39	M	Jiangxi	Secondary	Oncology	Associate of Chief	NA	NA
100	Death from overwork	2019	NA	M	Guangdong	Tertiary	Emergency Department	Chief	NA	Heart attack
101	Death from overwork	2019	57	M	Guangdong	Tertiary	Surgical	Chief	NA	NA
102	Death from overwork	2020	42	M	Heilongjiang	Tertiary	Surgical	Attending	NA	Heart attack
103	Death from overwork	2020	43	M	Zhejiang	NA	Logistics Section	Chief	NA	NA
104	Death from overwork	2020	51	M	Jiangsu	Tertiary	Infectious Diseases	Attending	NA	NA
105	Death from overwork	2020	50	M	Neimenggu	NA	Fever clinics	Village Doctor	NA	NA
106	Death from overwork	2020	36	M	Jiangxi	NA	Community Hospital	Village Doctor	NA	NA
107	Death from overwork	2020	58	M	Jiangxi	NA	CDC	Attending	NA	NA
108	Death from overwork	2020	56	M	Hunan	NA	Health and Family Planning Comprehensive Supervision Bureau	Chief	NA	NA
109	Death from overwork	2020	28	M	Hunan	NA	Fever clinics	Attending	NA	Sudden cardiac death
110	Death from overwork	2020	68	M	Henan	NA	Community Hospital	Village Doctor	NA	NA
111	Death from overwork	2020	49	M	Shaanxi	NA	Public Health Division	Attending	NA	NA
112	Death from overwork	2020	51	M	Jiangsu	Tertiary	Fever clinics	Chief	NA	NA
113	Death from overwork	2020	57	M	Hubei	NA	CDC	Associate of Chief	NA	NA
114	Death from overwork	2020	37	M	Henan	NA	Fever clinics	Village Doctor	NA	NA
115	Death from overwork	2020	50	M	Hubei	NA	Internal Medicine	Attending	NA	NA
116	Death from overwork	2020	46	M	Hubei	NA	Community Hospital	Village Doctor	NA	NA
117	Death from overwork	2020	50	M	Hubei	NA	Physical examination	Chief	NA	NA
118	Death from overwork	2020	57	M	Hubei	NA	Health Bureau	Attending	NA	NA
119	Death from overwork	2020	32	M	Guangxi	NA	Fever clinics	Chief	NA	NA
120	Death from overwork	2020	33	F	Shandong	Tertiary	Internal Medicine	Attending	NA	Heart attack
121	Death from overwork	2020	NA	F	Guangxi	NA	NA	Nurse	NA	Heart attack
122	Death from overwork	2020	48	M	Zhejiang	Tertiary	Orthopedics	Chief	Doctoral Degree	NA
123	Death from overwork	2020	40	M	Jiangxi	Secondary	Orthopedics	Chief	NA	NA
124	Death from overwork	2020	58	M	Shandong	Secondary	NA	Attending	NA	Heart attack
125	Death from overwork(Jump off)	2010	NA	M	Jiangsu	Tertiary	Internal Medicine	Chief	NA	Jump off
126	Death from overwork(Jump off)	2010	NA	NA	Hubei	Secondary	NA	Attending	NA	Jump off
127	Death from overwork(Jump off)	2010	NA	NA	Chongqing	Tertiary	NA	Attending	NA	Jump off
128	Death from overwork(Jump off)	2010	NA	NA	Chongqing	Tertiary	Internal Medicine	Chief	NA	Jump off
129	Death from overwork(Jump off)	2013	30	F	Hebei	Secondary	NA	Attending	NA	Jump off
130	Death from overwork(Jump off)	2013	44	M	Anhui	NA	NA	Attending	NA	Jump off
131	Death from overwork(Jump off)	2013	28	F	Hunan	Tertiary	Pediatrics	Attending	NA	Jump off
132	Death from overwork(Jump off)	2014	NA	NA	Jilin	Tertiary	NA	Attending	NA	Jump off
133	Death from overwork(Jump off)	2014	45	M	Shanghai	Tertiary	Surgical	Associate of Chief	NA	Jump off
134	Death from overwork(Jump off)	2014	44	NA	Shanghai	Tertiary	Internal Medicine	Chief	Doctoral Degree	Jump off
135	Death from overwork(Jump off)	2015	51	M	Sichuan	Tertiary	Surgical	Chief	NA	Jump off
136	Death from overwork(Jump off)	2015	NA	NA	Jiangsu	Tertiary	Radiotherapy	Associate of Chief	NA	Jump off
137	Death from overwork(Jump off)	2015	NA	M	Jiangsu	Tertiary	Oncology	Associate of Chief	NA	Jump off
138	Death from overwork(Jump off)	2015	NA	NA	Liaoning	Tertiary	Surgical	Attending	NA	Jump off
139	Death from overwork(Jump off)	2016	65	M	Sichuan	Tertiary	NA	Chief	NA	Jump off
140	Death from overwork(Jump off)	2016	30	F	Jiangsu	Tertiary	Infectious Diseases	Attending	NA	Jump off
141	Death from overwork(Jump off)	2016	NA	M	Jiangsu	Tertiary	NA	Attending	NA	Jump off
142	Death from overwork(Jump off)	2016	NA	NA	Shanghai	Tertiary	Orthopedics	Attending	NA	Jump off
143	Death from overwork(Jump off)	2017	NA	F	Yunnan	Tertiary	Ophthalmology	Chief	NA	Jump off
144	Death from overwork(Jump off)	2017	40	M	Shanxi	Tertiary	Surgical	Resident	NA	Jump off
145	Death from overwork(Jump off)	2017	55	M	Jiangsu	NA	NA	Attending	NA	Jump off
146	Death from overwork(Jump off)	2018	NA	M	Hebei	Primary	Orthopedics	Chief	NA	Jump off
147	Death from overwork(Jump off)	2018	48	M	Heilongjiang	Tertiary	Internal Medicine	Attending	NA	Jump off
148	Death from overwork(Jump off)	2019	29	M	Taiwan	NA	NA	Resident	NA	Jump off
149	Death from overwork(Jump off)	2020	24	M	Jiangsu	Secondary	NA	Intern	NA	Jump off
150	Death from overwork(Jump off)	2020	43	M	Guangdong	NA	Anesthesiology	Attending	NA	Jump off
151	Death from overwork(Jump off)	2020	NA	M	Jiangxi	Secondary	NA	Chief	NA	Jump off
152	Sudden death(Death during the COVID-19 pandemic)	2020	67	M	Hubei	NA	NA	Village Doctor	NA	Overworked
153	Sudden death(Death during the COVID-19 pandemic)	2020	37	M	Jiangxi	NA	NA	NA	NA	Overworked
154	Sudden death(Death during the COVID-19 pandemic)	2020	42	M	Anhui	NA	NA	Village Doctor	NA	Sudden cerebral hemorrhage
155	Sudden death(Death during the COVID-19 pandemic)	2020	51	M	Anhui	NA	NA	Village Doctor	NA	Sudden cardiac death
156	Sudden death(Death during the COVID-19 pandemic)	2020	48	M	Jiangsu	Primary	NA	Chief	NA	Systemic multiple organ failure
157	Sudden death(Death during the COVID-19 pandemic)	2020	32	M	Guangxi	Primary	NA	NA	NA	Overworked
158	Sudden death(Death during the COVID-19 pandemic)	2020	36	M	Henan	Primary	NA	NA	NA	Sudden cardiac arrest
159	Sudden death(Death during the COVID-19 pandemic)	2020	59	F	Hubei	Primary	NA	Chief	NA	Overworked
160	Sudden death(Death during the COVID-19 pandemic)	2020	49	M	Gansu	Primary	NA	Chief	NA	Overworked
161	Sudden death(Death during the COVID-19 pandemic)	2020	50	M	Anhui	Primary	NA	Chief	NA	Sudden cerebral hemorrhage
162	Sudden death(Death during the COVID-19 pandemic)	2020	32	F	Yunnan	Primary	NA	NA	NA	Overworked
163	Sudden death(Death during the COVID-19 pandemic)	2020	52	M	Hubei	Primary	NA	Chief	NA	Sudden Cardiovascular and Cerebrovascular Disease
164	Sudden death(Death during the COVID-19 pandemic)	2020	29	M	Hubei	Primary	NA	NA	NA	Sudden cerebrovascular death
165	Doctor-patient violent death	2007	NA	NA	Henan	NA	NA	Attending	NA	NA
166	Doctor-patient violent death	2009	NA	NA	Beijing	NA	NA	Chief	NA	NA
167	Doctor-patient violent death	2009	NA	NA	Hubei	NA	NA	Head Nurse	NA	NA
168	Doctor-patient violent death	2010	NA	NA	Shandong	NA	NA	Attending	NA	NA
169	Doctor-patient violent death	2010	NA	NA	Jiangsu	NA	NA	Attending	NA	NA
170	Doctor-patient violent death	2010	NA	NA	Anhui	NA	NA	Village Doctor	NA	NA
171	Doctor-patient violent death	2011	NA	NA	Guangdong	NA	NA	Associate of Chief	NA	NA
172	Doctor-patient violent death	2011	NA	NA	Guangdong	NA	NA	Chief	NA	NA
173	Doctor-patient violent death	2012	NA	NA	Hebei	NA	NA	Chief	NA	NA
174	Doctor-patient violent death	2012	NA	NA	Heilongjiang	NA	NA	Attending	NA	NA
175	Doctor-patient violent death	2012	NA	NA	Hunan	NA	NA	Attending	NA	NA
176	Doctor-patient violent death	2012	NA	NA	Guangxi	NA	NA	Resident	NA	NA
177	Doctor-patient violent death	2012	NA	NA	Guangdong	NA	NA	Associate of Chief	NA	NA
178	Doctor-patient violent death	2012	NA	NA	Anhui	NA	NA	Head Nurse	NA	NA
179	Doctor-patient violent death	2012	NA	NA	Tianjin	NA	NA	Attending	NA	NA
180	Doctor-patient violent death	2013	NA	NA	Neimenggu	NA	NA	Attending	NA	NA
181	Doctor-patient violent death	2013	NA	NA	Hebei	NA	NA	Attending	NA	NA
182	Doctor-patient violent death	2013	NA	NA	Zhejiang	NA	NA	Chief	NA	NA
183	Doctor-patient violent death	2014	NA	NA	Heilongjiang	NA	NA	Chief	NA	NA
184	Doctor-patient violent death	2014	NA	NA	Jiangsu	NA	NA	Resident	NA	NA
185	Doctor-patient violent death	2014	NA	NA	Hubei	NA	NA	Attending	NA	NA
186	Doctor-patient violent death	2015	NA	NA	Henan	NA	NA	Attending	NA	NA
187	Doctor-patient violent death	2015	NA	NA	Jiangsu	NA	NA	Chief	NA	NA
188	Doctor-patient violent death	2016	NA	NA	Anhui	NA	NA	Attending	NA	NA
189	Doctor-patient violent death	2016	NA	NA	Guangdong	NA	NA	Attending	NA	NA
190	Doctor-patient violent death	2016	NA	NA	Hunan	NA	NA	Chief	NA	NA
191	Doctor-patient violent death	2016	NA	NA	Hebei	NA	NA	Attending	NA	NA
192	Doctor-patient violent death	2016	NA	NA	Shandong	NA	NA	Attending	NA	NA
193	Doctor-patient violent death	2017	NA	NA	Jiangsu	NA	NA	Chief	NA	NA
194	Doctor-patient violent death	2017	NA	NA	Hunan	NA	NA	Chief	NA	NA
195	Doctor-patient violent death	2018	NA	NA	Anhui	NA	NA	Attending	NA	NA
196	Doctor-patient violent death	2018	NA	NA	Tianjin	NA	NA	NA	NA	NA
197	Doctor-patient violent death	2019	NA	NA	Guangxi	NA	Community Hospital	Village Doctor	NA	NA
198	Doctor-patient violent death	2019	42	F	Gansu	Tertiary	Surgical	Associate of Chief	NA	NA
199	Doctor-patient violent death	2019	NA	F	Hunan	NA	Community Hospital	Village Doctor	NA	NA
200	Doctor-patient violent death	2019	51	F	Beijing	Tertiary	Emergency Department	Associate of Chief	NA	NA
201	Hospital colleagues died in dispute	2014	18	F	Liaoning	Secondary	NA	Intern	NA	NA
202	Hospital colleagues died in dispute	2015	NA	F	Jiangsu	NA	Community Hospital	Associate of Chief	NA	NA
203	Hospital colleagues died in dispute	2016	NA	F	Neimenggu	Tertiary	Radiology	Chief	NA	NA
204	Hospital colleagues died in dispute	2016	32	F	Hubei	Tertiary	Internal Medicine	Attending	NA	NA
205	Hospital colleagues died in dispute	2019	28	F	Henan	Tertiary	NA	Intern	NA	NA
206	Hospital colleagues died in dispute	2020	50	M	Guangxi	Tertiary	Surgical	Associate of Chief	NA	NA
207	Hospital colleagues died in dispute	2020	NA	F	Hubei	Tertiary	Internal Medicine	Nurse	NA	NA
